# Supplementary material for: Effect of Bariatric Surgery on Flow-Mediated Vasodilation as a Measure of Endothelial Function: A Systematic Review and Meta-Analysis
Source: J Clin Med. 2022 Jul 13;11(14):4054. doi: 10.3390/jcm11144054 (PMC9323618; doi:10.3390/jcm11144054)
Supplement: Supplementary file 1 [file jcm-11-04054-s001.zip]

Archive with 1 entries (1 files):
- jcm-1696173-supplementary.pdf
